# Supplementary material for: Trophic niche overlap between coyotes and gray foxes in a temperate forest in Durango, Mexico
Source: PLoS One. 2021 Dec 1;16(12):e0260325. doi: 10.1371/journal.pone.0260325 (PMC8635360; doi:10.1371/journal.pone.0260325)
Supplement: S1 Dataset — Undigested remains from 2018 coyote and gray fox feces. (XLSX) [file pone.0260325.s001.xlsx]

## Sheet: Data  by trophic category
Common name	Scientific name	Year	Season	Trophic category	No. of oocurrency	Total number of feces	Frecuency of ocurrenncy (%)
Coyote	Canis latrans	2018	Winter	Fruit	75	126	59.5238
Coyote	Canis latrans	2018	Winter	Wild mammals	75	126	59.5238
Coyote	Canis latrans	2018	Winter	Livestock	3	126	2.38095
Coyote	Canis latrans	2018	Winter	Birds	6	126	4.7619
Coyote	Canis latrans	2018	Winter	Invertebrates	7	126	5.55556
Coyote	Canis latrans	2018	Winter	Reptiles	2	126	1.5873
Coyote	Canis latrans	2018	Spring	Fruit	115	195	58.9744
Coyote	Canis latrans	2018	Spring	Wild mammals	123	195	63.0769
Coyote	Canis latrans	2018	Spring	Livestock	6	195	3.07692
Coyote	Canis latrans	2018	Spring	Birds	10	195	5.12821
Coyote	Canis latrans	2018	Spring	Invertebrates	13	195	6.66667
Coyote	Canis latrans	2018	Spring	Reptiles	8	195	4.10256
Coyote	Canis latrans	2018	Summer	Fruit	164	195	84.1026
Coyote	Canis latrans	2018	Summer	Wild mammals	50	195	25.641
Coyote	Canis latrans	2018	Summer	Livestock	3	195	1.53846
Coyote	Canis latrans	2018	Summer	Birds	7	195	3.58974
Coyote	Canis latrans	2018	Summer	Invertebrates	14	195	7.17949
Coyote	Canis latrans	2018	Summer	Reptiles	0	195	0
Coyote	Canis latrans	2018	Autumn	Fruit	16	24	66.6667
Coyote	Canis latrans	2018	Autumn	Wild mammals	9	24	37.5
Coyote	Canis latrans	2018	Autumn	Livestock	0	24	0
Coyote	Canis latrans	2018	Autumn	Birds	1	24	4.16667
Coyote	Canis latrans	2018	Autumn	Invertebrates	1	24	4.16667
Coyote	Canis latrans	2018	Autumn	Reptiles	0	24	0
Gray fox	Urocyon cinereoargenteus	2018	Winter	Fruit	66	87	75.8621
Gray fox	Urocyon cinereoargenteus	2018	Winter	Wild mammals	39	87	44.8276
Gray fox	Urocyon cinereoargenteus	2018	Winter	Livestock	0	87	0
Gray fox	Urocyon cinereoargenteus	2018	Winter	Birds	5	87	5.74713
Gray fox	Urocyon cinereoargenteus	2018	Winter	Invertebrates	2	87	2.29885
Gray fox	Urocyon cinereoargenteus	2018	Winter	Reptiles	2	87	2.29885
Gray fox	Urocyon cinereoargenteus	2018	Spring	Fruit	76	92	82.6087
Gray fox	Urocyon cinereoargenteus	2018	Spring	Wild mammals	34	92	36.9565
Gray fox	Urocyon cinereoargenteus	2018	Spring	Livestock	0	92	0
Gray fox	Urocyon cinereoargenteus	2018	Spring	Birds	4	92	4.34783
Gray fox	Urocyon cinereoargenteus	2018	Spring	Invertebrates	9	92	9.78261
Gray fox	Urocyon cinereoargenteus	2018	Spring	Reptiles	1	92	1.08696
Gray fox	Urocyon cinereoargenteus	2018	Summer	Fruit	71	78	91.0256
Gray fox	Urocyon cinereoargenteus	2018	Summer	Wild mammals	10	78	12.8205
Gray fox	Urocyon cinereoargenteus	2018	Summer	Livestock	0	78	0
Gray fox	Urocyon cinereoargenteus	2018	Summer	Birds	3	78	3.84615
Gray fox	Urocyon cinereoargenteus	2018	Summer	Invertebrates	18	78	23.0769
Gray fox	Urocyon cinereoargenteus	2018	Summer	Reptiles	0	78	0
Gray fox	Urocyon cinereoargenteus	2018	Autumn	Fruit	46	50	92
Gray fox	Urocyon cinereoargenteus	2018	Autumn	Wild mammals	5	50	10
Gray fox	Urocyon cinereoargenteus	2018	Autumn	Livestock	0	50	0
Gray fox	Urocyon cinereoargenteus	2018	Autumn	Birds	0	50	0
Gray fox	Urocyon cinereoargenteus	2018	Autumn	Invertebrates	0	50	0
Gray fox	Urocyon cinereoargenteus	2018	Autumn	Reptiles	0	50	0

## Sheet: Raw data by food item
Common name	Scientific name	Year	Analysis period	Food item	n
Coyote	Canis latrans	2018	Anual	Mephitidae spp.	12
Coyote	Canis latrans	2018	Anual	Nasua narica	1
Coyote	Canis latrans	2018	Anual	Procyon lotor	1
Coyote	Canis latrans	2018	Anual	Odocoileus virginianus	17
Coyote	Canis latrans	2018	Anual	Pecari tajacu	11
Coyote	Canis latrans	2018	Anual	Sus scrofa	9
Coyote	Canis latrans	2018	Anual	Sciurus nayaritensis	10
Coyote	Canis latrans	2018	Anual	Otospermophilus variegatus	7
Coyote	Canis latrans	2018	Anual	Thomomys umbrinus	7
Coyote	Canis latrans	2018	Anual	Heteromys irroratus	5
Coyote	Canis latrans	2018	Anual	Peromyscus spp.	58
Coyote	Canis latrans	2018	Anual	Reithrodontomys spp.	1
Coyote	Canis latrans	2018	Anual	Sigmodon spp.	46
Coyote	Canis latrans	2018	Anual	Leporidae spp.	46
Coyote	Canis latrans	2018	Anual	Unidentified mammal	26
Coyote	Canis latrans	2018	Anual	Bos taurus	6
Coyote	Canis latrans	2018	Anual	Capra hircus	4
Coyote	Canis latrans	2018	Anual	Ovis aries	2
Coyote	Canis latrans	2018	Anual	Meleagris gallopavo	13
Coyote	Canis latrans	2018	Anual	Unidentified bird	11
Coyote	Canis latrans	2018	Anual	Reptiles	10
Coyote	Canis latrans	2018	Anual	Coleoptera	27
Coyote	Canis latrans	2018	Anual	Orthoptera	8
Coyote	Canis latrans	2018	Anual	Arctostaphylos pungens	159
Coyote	Canis latrans	2018	Anual	Juniperus deppeana	211
Coyote	Canis latrans	2018	Winter	Mephitidae spp.	6
Coyote	Canis latrans	2018	Winter	Nasua narica	1
Coyote	Canis latrans	2018	Winter	Procyon lotor	1
Coyote	Canis latrans	2018	Winter	Odocoileus virginianus	4
Coyote	Canis latrans	2018	Winter	Pecari tajacu	2
Coyote	Canis latrans	2018	Winter	Sus scrofa	4
Coyote	Canis latrans	2018	Winter	Sciurus nayaritensis	3
Coyote	Canis latrans	2018	Winter	Otospermophilus variegatus	1
Coyote	Canis latrans	2018	Winter	Thomomys umbrinus	0
Coyote	Canis latrans	2018	Winter	Heteromys irroratus	2
Coyote	Canis latrans	2018	Winter	Peromyscus spp.	22
Coyote	Canis latrans	2018	Winter	Reithrodontomys spp.	0
Coyote	Canis latrans	2018	Winter	Sigmodon spp.	10
Coyote	Canis latrans	2018	Winter	Leporidae spp.	12
Coyote	Canis latrans	2018	Winter	Unidentified mammal	7
Coyote	Canis latrans	2018	Winter	Bos taurus	2
Coyote	Canis latrans	2018	Winter	Capra hircus	0
Coyote	Canis latrans	2018	Winter	Ovis aries	1
Coyote	Canis latrans	2018	Winter	Meleagris gallopavo	3
Coyote	Canis latrans	2018	Winter	Unidentified bird	3
Coyote	Canis latrans	2018	Winter	Reptiles	2
Coyote	Canis latrans	2018	Winter	Coleoptera	3
Coyote	Canis latrans	2018	Winter	Orthoptera	4
Coyote	Canis latrans	2018	Winter	Arctostaphylos pungens	61
Coyote	Canis latrans	2018	Winter	Juniperus deppeana	14
Coyote	Canis latrans	2018	Spring	Mephitidae spp.	3
Coyote	Canis latrans	2018	Spring	Nasua narica	0
Coyote	Canis latrans	2018	Spring	Procyon lotor	0
Coyote	Canis latrans	2018	Spring	Odocoileus virginianus	11
Coyote	Canis latrans	2018	Spring	Pecari tajacu	6
Coyote	Canis latrans	2018	Spring	Sus scrofa	3
Coyote	Canis latrans	2018	Spring	Sciurus nayaritensis	4
Coyote	Canis latrans	2018	Spring	Otospermophilus variegatus	2
Coyote	Canis latrans	2018	Spring	Thomomys umbrinus	5
Coyote	Canis latrans	2018	Spring	Heteromys irroratus	0
Coyote	Canis latrans	2018	Spring	Peromyscus spp.	27
Coyote	Canis latrans	2018	Spring	Reithrodontomys spp.	1
Coyote	Canis latrans	2018	Spring	Sigmodon spp.	29
Coyote	Canis latrans	2018	Spring	Leporidae spp.	19
Coyote	Canis latrans	2018	Spring	Unidentified mammal	13
Coyote	Canis latrans	2018	Spring	Bos taurus	3
Coyote	Canis latrans	2018	Spring	Capra hircus	2
Coyote	Canis latrans	2018	Spring	Ovis aries	1
Coyote	Canis latrans	2018	Spring	Meleagris gallopavo	7
Coyote	Canis latrans	2018	Spring	Unidentified bird	3
Coyote	Canis latrans	2018	Spring	Reptiles	8
Coyote	Canis latrans	2018	Spring	Coleoptera	12
Coyote	Canis latrans	2018	Spring	Orthoptera	1
Coyote	Canis latrans	2018	Spring	Arctostaphylos pungens	87
Coyote	Canis latrans	2018	Spring	Juniperus deppeana	28
Coyote	Canis latrans	2018	Summer	Mephitidae spp.	3
Coyote	Canis latrans	2018	Summer	Nasua narica	0
Coyote	Canis latrans	2018	Summer	Procyon lotor	0
Coyote	Canis latrans	2018	Summer	Odocoileus virginianus	2
Coyote	Canis latrans	2018	Summer	Pecari tajacu	3
Coyote	Canis latrans	2018	Summer	Sus scrofa	2
Coyote	Canis latrans	2018	Summer	Sciurus nayaritensis	3
Coyote	Canis latrans	2018	Summer	Otospermophilus variegatus	2
Coyote	Canis latrans	2018	Summer	Thomomys umbrinus	2
Coyote	Canis latrans	2018	Summer	Heteromys irroratus	3
Coyote	Canis latrans	2018	Summer	Peromyscus spp.	7
Coyote	Canis latrans	2018	Summer	Reithrodontomys spp.	0
Coyote	Canis latrans	2018	Summer	Sigmodon spp.	6
Coyote	Canis latrans	2018	Summer	Leporidae spp.	12
Coyote	Canis latrans	2018	Summer	Unidentified mammal	5
Coyote	Canis latrans	2018	Summer	Bos taurus	1
Coyote	Canis latrans	2018	Summer	Capra hircus	2
Coyote	Canis latrans	2018	Summer	Ovis aries	0
Coyote	Canis latrans	2018	Summer	Meleagris gallopavo	3
Coyote	Canis latrans	2018	Summer	Unidentified bird	4
Coyote	Canis latrans	2018	Summer	Reptiles	0
Coyote	Canis latrans	2018	Summer	Coleoptera	11
Coyote	Canis latrans	2018	Summer	Orthoptera	3
Coyote	Canis latrans	2018	Summer	Arctostaphylos pungens	10
Coyote	Canis latrans	2018	Summer	Juniperus deppeana	154
Coyote	Canis latrans	2018	Autumn	Mephitidae spp.	0
Coyote	Canis latrans	2018	Autumn	Nasua narica	0
Coyote	Canis latrans	2018	Autumn	Procyon lotor	0
Coyote	Canis latrans	2018	Autumn	Odocoileus virginianus	0
Coyote	Canis latrans	2018	Autumn	Pecari tajacu	0
Coyote	Canis latrans	2018	Autumn	Sus scrofa	0
Coyote	Canis latrans	2018	Autumn	Sciurus nayaritensis	0
Coyote	Canis latrans	2018	Autumn	Otospermophilus variegatus	2
Coyote	Canis latrans	2018	Autumn	Thomomys umbrinus	0
Coyote	Canis latrans	2018	Autumn	Heteromys irroratus	0
Coyote	Canis latrans	2018	Autumn	Peromyscus spp.	2
Coyote	Canis latrans	2018	Autumn	Reithrodontomys spp.	0
Coyote	Canis latrans	2018	Autumn	Sigmodon spp.	1
Coyote	Canis latrans	2018	Autumn	Leporidae spp.	3
Coyote	Canis latrans	2018	Autumn	Unidentified mammal	1
Coyote	Canis latrans	2018	Autumn	Bos taurus	0
Coyote	Canis latrans	2018	Autumn	Capra hircus	0
Coyote	Canis latrans	2018	Autumn	Ovis aries	0
Coyote	Canis latrans	2018	Autumn	Meleagris gallopavo	0
Coyote	Canis latrans	2018	Autumn	Unidentified bird	1
Coyote	Canis latrans	2018	Autumn	Reptiles	0
Coyote	Canis latrans	2018	Autumn	Coleoptera	1
Coyote	Canis latrans	2018	Autumn	Orthoptera	0
Coyote	Canis latrans	2018	Autumn	Arctostaphylos pungens	1
Coyote	Canis latrans	2018	Autumn	Juniperus deppeana	15
Gray fox	Urocyon cinereoargenteus	2018	Anual	Mephitidae spp.	1
Gray fox	Urocyon cinereoargenteus	2018	Anual	Nasua narica	2
Gray fox	Urocyon cinereoargenteus	2018	Anual	Procyon lotor	0
Gray fox	Urocyon cinereoargenteus	2018	Anual	Odocoileus virginianus	0
Gray fox	Urocyon cinereoargenteus	2018	Anual	Pecari tajacu	0
Gray fox	Urocyon cinereoargenteus	2018	Anual	Sus scrofa	0
Gray fox	Urocyon cinereoargenteus	2018	Anual	Sciurus nayaritensis	3
Gray fox	Urocyon cinereoargenteus	2018	Anual	Otospermophilus variegatus	2
Gray fox	Urocyon cinereoargenteus	2018	Anual	Thomomys umbrinus	3
Gray fox	Urocyon cinereoargenteus	2018	Anual	Heteromys irroratus	0
Gray fox	Urocyon cinereoargenteus	2018	Anual	Peromyscus spp.	36
Gray fox	Urocyon cinereoargenteus	2018	Anual	Reithrodontomys spp.	3
Gray fox	Urocyon cinereoargenteus	2018	Anual	Sigmodon spp.	19
Gray fox	Urocyon cinereoargenteus	2018	Anual	Leporidae spp.	16
Gray fox	Urocyon cinereoargenteus	2018	Anual	Unidentified mammal	3
Gray fox	Urocyon cinereoargenteus	2018	Anual	Bos taurus	0
Gray fox	Urocyon cinereoargenteus	2018	Anual	Capra hircus	0
Gray fox	Urocyon cinereoargenteus	2018	Anual	Ovis aries	0
Gray fox	Urocyon cinereoargenteus	2018	Anual	Meleagris gallopavo	1
Gray fox	Urocyon cinereoargenteus	2018	Anual	Unidentified bird	11
Gray fox	Urocyon cinereoargenteus	2018	Anual	Reptiles	3
Gray fox	Urocyon cinereoargenteus	2018	Anual	Coleoptera	24
Gray fox	Urocyon cinereoargenteus	2018	Anual	Orthoptera	5
Gray fox	Urocyon cinereoargenteus	2018	Anual	Arctostaphylos pungens	91
Gray fox	Urocyon cinereoargenteus	2018	Anual	Juniperus deppeana	168
Gray fox	Urocyon cinereoargenteus	2018	Winter	Mephitidae spp.	1
Gray fox	Urocyon cinereoargenteus	2018	Winter	Nasua narica	2
Gray fox	Urocyon cinereoargenteus	2018	Winter	Procyon lotor	0
Gray fox	Urocyon cinereoargenteus	2018	Winter	Odocoileus virginianus	0
Gray fox	Urocyon cinereoargenteus	2018	Winter	Pecari tajacu	0
Gray fox	Urocyon cinereoargenteus	2018	Winter	Sus scrofa	0
Gray fox	Urocyon cinereoargenteus	2018	Winter	Sciurus nayaritensis	2
Gray fox	Urocyon cinereoargenteus	2018	Winter	Otospermophilus variegatus	1
Gray fox	Urocyon cinereoargenteus	2018	Winter	Thomomys umbrinus	2
Gray fox	Urocyon cinereoargenteus	2018	Winter	Heteromys irroratus	0
Gray fox	Urocyon cinereoargenteus	2018	Winter	Peromyscus spp.	16
Gray fox	Urocyon cinereoargenteus	2018	Winter	Reithrodontomys spp.	0
Gray fox	Urocyon cinereoargenteus	2018	Winter	Sigmodon spp.	7
Gray fox	Urocyon cinereoargenteus	2018	Winter	Leporidae spp.	7
Gray fox	Urocyon cinereoargenteus	2018	Winter	Unidentified mammal	1
Gray fox	Urocyon cinereoargenteus	2018	Winter	Bos taurus	0
Gray fox	Urocyon cinereoargenteus	2018	Winter	Capra hircus	0
Gray fox	Urocyon cinereoargenteus	2018	Winter	Ovis aries	0
Gray fox	Urocyon cinereoargenteus	2018	Winter	Meleagris gallopavo	1
Gray fox	Urocyon cinereoargenteus	2018	Winter	Unidentified bird	4
Gray fox	Urocyon cinereoargenteus	2018	Winter	Reptiles	2
Gray fox	Urocyon cinereoargenteus	2018	Winter	Coleoptera	2
Gray fox	Urocyon cinereoargenteus	2018	Winter	Orthoptera	0
Gray fox	Urocyon cinereoargenteus	2018	Winter	Arctostaphylos pungens	35
Gray fox	Urocyon cinereoargenteus	2018	Winter	Juniperus deppeana	31
Gray fox	Urocyon cinereoargenteus	2018	Spring	Mephitidae spp.	0
Gray fox	Urocyon cinereoargenteus	2018	Spring	Nasua narica	0
Gray fox	Urocyon cinereoargenteus	2018	Spring	Procyon lotor	0
Gray fox	Urocyon cinereoargenteus	2018	Spring	Odocoileus virginianus	0
Gray fox	Urocyon cinereoargenteus	2018	Spring	Pecari tajacu	0
Gray fox	Urocyon cinereoargenteus	2018	Spring	Sus scrofa	0
Gray fox	Urocyon cinereoargenteus	2018	Spring	Sciurus nayaritensis	1
Gray fox	Urocyon cinereoargenteus	2018	Spring	Otospermophilus variegatus	0
Gray fox	Urocyon cinereoargenteus	2018	Spring	Thomomys umbrinus	1
Gray fox	Urocyon cinereoargenteus	2018	Spring	Heteromys irroratus	0
Gray fox	Urocyon cinereoargenteus	2018	Spring	Peromyscus spp.	14
Gray fox	Urocyon cinereoargenteus	2018	Spring	Reithrodontomys spp.	1
Gray fox	Urocyon cinereoargenteus	2018	Spring	Sigmodon spp.	7
Gray fox	Urocyon cinereoargenteus	2018	Spring	Leporidae spp.	9
Gray fox	Urocyon cinereoargenteus	2018	Spring	Unidentified mammal	1
Gray fox	Urocyon cinereoargenteus	2018	Spring	Bos taurus	0
Gray fox	Urocyon cinereoargenteus	2018	Spring	Capra hircus	0
Gray fox	Urocyon cinereoargenteus	2018	Spring	Ovis aries	0
Gray fox	Urocyon cinereoargenteus	2018	Spring	Meleagris gallopavo	0
Gray fox	Urocyon cinereoargenteus	2018	Spring	Unidentified bird	4
Gray fox	Urocyon cinereoargenteus	2018	Spring	Reptiles	1
Gray fox	Urocyon cinereoargenteus	2018	Spring	Coleoptera	8
Gray fox	Urocyon cinereoargenteus	2018	Spring	Orthoptera	1
Gray fox	Urocyon cinereoargenteus	2018	Spring	Arctostaphylos pungens	45
Gray fox	Urocyon cinereoargenteus	2018	Spring	Juniperus deppeana	31
Gray fox	Urocyon cinereoargenteus	2018	Summer	Mephitidae spp.	0
Gray fox	Urocyon cinereoargenteus	2018	Summer	Nasua narica	0
Gray fox	Urocyon cinereoargenteus	2018	Summer	Procyon lotor	0
Gray fox	Urocyon cinereoargenteus	2018	Summer	Odocoileus virginianus	0
Gray fox	Urocyon cinereoargenteus	2018	Summer	Pecari tajacu	0
Gray fox	Urocyon cinereoargenteus	2018	Summer	Sus scrofa	0
Gray fox	Urocyon cinereoargenteus	2018	Summer	Sciurus nayaritensis	0
Gray fox	Urocyon cinereoargenteus	2018	Summer	Otospermophilus variegatus	1
Gray fox	Urocyon cinereoargenteus	2018	Summer	Thomomys umbrinus	0
Gray fox	Urocyon cinereoargenteus	2018	Summer	Heteromys irroratus	0
Gray fox	Urocyon cinereoargenteus	2018	Summer	Peromyscus spp.	4
Gray fox	Urocyon cinereoargenteus	2018	Summer	Reithrodontomys spp.	2
Gray fox	Urocyon cinereoargenteus	2018	Summer	Sigmodon spp.	3
Gray fox	Urocyon cinereoargenteus	2018	Summer	Leporidae spp.	0
Gray fox	Urocyon cinereoargenteus	2018	Summer	Unidentified mammal	0
Gray fox	Urocyon cinereoargenteus	2018	Summer	Bos taurus	0
Gray fox	Urocyon cinereoargenteus	2018	Summer	Capra hircus	0
Gray fox	Urocyon cinereoargenteus	2018	Summer	Ovis aries	0
Gray fox	Urocyon cinereoargenteus	2018	Summer	Meleagris gallopavo	0
Gray fox	Urocyon cinereoargenteus	2018	Summer	Unidentified bird	3
Gray fox	Urocyon cinereoargenteus	2018	Summer	Reptiles	0
Gray fox	Urocyon cinereoargenteus	2018	Summer	Coleoptera	14
Gray fox	Urocyon cinereoargenteus	2018	Summer	Orthoptera	4
Gray fox	Urocyon cinereoargenteus	2018	Summer	Arctostaphylos pungens	11
Gray fox	Urocyon cinereoargenteus	2018	Summer	Juniperus deppeana	60
Gray fox	Urocyon cinereoargenteus	2018	Autumn	Mephitidae spp.	0
Gray fox	Urocyon cinereoargenteus	2018	Autumn	Nasua narica	0
Gray fox	Urocyon cinereoargenteus	2018	Autumn	Procyon lotor	0
Gray fox	Urocyon cinereoargenteus	2018	Autumn	Odocoileus virginianus	0
Gray fox	Urocyon cinereoargenteus	2018	Autumn	Pecari tajacu	0
Gray fox	Urocyon cinereoargenteus	2018	Autumn	Sus scrofa	0
Gray fox	Urocyon cinereoargenteus	2018	Autumn	Sciurus nayaritensis	0
Gray fox	Urocyon cinereoargenteus	2018	Autumn	Otospermophilus variegatus	0
Gray fox	Urocyon cinereoargenteus	2018	Autumn	Thomomys umbrinus	0
Gray fox	Urocyon cinereoargenteus	2018	Autumn	Heteromys irroratus	0
Gray fox	Urocyon cinereoargenteus	2018	Autumn	Peromyscus spp.	2
Gray fox	Urocyon cinereoargenteus	2018	Autumn	Reithrodontomys spp.	0
Gray fox	Urocyon cinereoargenteus	2018	Autumn	Sigmodon spp.	2
Gray fox	Urocyon cinereoargenteus	2018	Autumn	Leporidae spp.	0
Gray fox	Urocyon cinereoargenteus	2018	Autumn	Unidentified mammal	1
Gray fox	Urocyon cinereoargenteus	2018	Autumn	Bos taurus	0
Gray fox	Urocyon cinereoargenteus	2018	Autumn	Capra hircus	0
Gray fox	Urocyon cinereoargenteus	2018	Autumn	Ovis aries	0
Gray fox	Urocyon cinereoargenteus	2018	Autumn	Meleagris gallopavo	0
Gray fox	Urocyon cinereoargenteus	2018	Autumn	Unidentified bird	0
Gray fox	Urocyon cinereoargenteus	2018	Autumn	Reptiles	0
Gray fox	Urocyon cinereoargenteus	2018	Autumn	Coleoptera	0
Gray fox	Urocyon cinereoargenteus	2018	Autumn	Orthoptera	0
Gray fox	Urocyon cinereoargenteus	2018	Autumn	Arctostaphylos pungens	0
Gray fox	Urocyon cinereoargenteus	2018	Autumn	Juniperus deppeana	46
